# Supplementary material for: A therapeutic antisense oligonucleotide encompassing 2′-O-methoxyethyl modification triggers unique perturbation of the transcriptome
Source: NAR Mol Med. 2026 Jan 6;3(1):ugag002. doi: 10.1093/narmme/ugag002 (PMC12805893; doi:10.1093/narmme/ugag002)
Supplement: ugag002_Supplemental_Files [file ugag002_supplemental_files.zip]

Archive with 2 entries (2 files):
- Supplementary Data 12-18-2025.pdf
- Supplementary Tables 12-18-2025.xlsx
