# Supplementary material for: A therapeutic antisense oligonucleotide encompassing 2′-O-methoxyethyl modification triggers unique perturbation of the transcriptome
Source: NAR Mol Med. 2026 Jan 6;3(1):ugag002. doi: 10.1093/narmme/ugag002 (PMC12805893; doi:10.1093/narmme/ugag002)
Supplement: ugag002_Supplemental_Files [file ugag002_supplemental_files.zip › Supplementary Tables 12-18-2025.xlsx]

## Sheet: Supplementary Table S1
Supplementary Table S1: Primers used in this study
Forward primer	Sequence	Reverse primer	Sequence	Purpose
N24	CCAGATTCTCTTGATGATGCTGATGC	P2-2	CTTCCTTTTTTCTTTCCCAACAC	Splicing
N24	CCAGATTCTCTTGATGATGCTGATGC	Ex8-DdeI	CTACAACACCCTTCTCACAGCTC	Splicing
SLC6A9-F	CGGCATCATGTACTACCTAACC	SLC6A9-R	GTAGGAAGCCATGGTGATGAG	qPCR
KRT34-F	GAAGAAGAACCATGAGGAGGAG	KRT34-R	ATTTCCACCAGAGCCTCATAC	qPCR
PKD1-F	AGCTTCCTGGCCTCATTC	PKD1-R	CTACCAGGGTGTCATCTTCATC	qPCR
PITHD1-F	GGGCAATGTCAAGCTCAAAG	PITHD1-R	GATCTGGCTCCCTTTCTGTATC	qPCR
WDR70-F	GCCAAGGTGATTGACAGAGATG	WDR70-R	GATGCCATGAGCCAGTATGAAG	qPCR
ATP5ME-F	AGCCACGCGCTACAATTAC	ATP5ME-R	TTCTCTGGCAATCCGTTTCAG	qPCR
COPG2-F	AGGATCACCGATGGAACAATG	COPG2-R	TCATCATGTGCAGGGAAGATAC	qPCR
MAGED2-F	TTGAACGAGCAGGCTATTCC	MAGED2-R	GTCCTTAGTCGTTCCCAGTATG	qPCR
ACTR8-F	CACACAGAGCAAACAAGAACAG	ACTR8-R	CCTGGGAATGGAGTCTTTCTG	qPCR
CAPN7-F	GGACAGAGATACACAGCAGAAG	CAPN7-R	TCACAGAAAGGCATTGGATAGG	qPCR
MGME1-F	CACTGCAAGTTGTGGCATAC	MGME1-R	GCTCTGCATCCATGAAATGTG	qPCR
TMCO3-F	GGCTATGTACAGCCATAGGATTG	TMCO3-R	TGTCTCCACTTGCACAATAGAC	qPCR
TNKS1BP1-F	ACACCTGTTCCAGGACTCTAC	TNKS1BP1-R	CCAGGAAAGAGGTTGACTTTCAG	qPCR
SFT2D2-F	TCATGGGACCAGTGAAACAG	SFT2D2-R	AAGGCAGAACACAGGGTAAG	qPCR
KANK1-F	AACACAGCCCTCCATTACAG	KANK1-R	ACAATCCGCATGTCCTTCTC	qPCR
PIMREG-F	TCACATGCCCACCCATTAC	PIMREG-R	CTTCATCTAGCTCTTGGGACAG	qPCR
SUN2-F	TGTCACCCAACAGCACTATC	SUN2-R	CCGTCCTGATCGTAAGTGAAC	qPCR
STAT2-F	GACTGAAATCATCCGCCATTAC	STAT2-R	CCTCCGTTCCTGGAGATTAAC	qPCR
JPH2-F	AACAAGGTCCGCCAGAAAG	JPH2-R	AATGTTGGACTCCTGGTTGG	qPCR
DDX6-F	AAACTCCCTCCAAAGGATCTAAG	DDX6-R	GGAATGCTCTCCTCCTGAATAG	qPCR
ZNF460-F	AGGATGTGGCTGTGACATTTAC	ZNF460-R	AGGCCAGATGAGAAGGGATAG	qPCR
STAG1-F	AGAGAGTGCTAACTGCCAAAG	STAG1-R	TTGCTACCTTCTCTGCATCTG	qPCR
SCARA3-F	TTGTGCGTTACAGAAGAGGAC	SCARA3-R	GGCCAGGAAGAGGTAAAGAATC	qPCR
ZNF561-F	AACCTAGAACCAAACGGTCATC	ZNF561-R	CCTGAAGACCTCTCCACAATTC	qPCR
WNT7B-F	CGAGTGCCAGTACCAGTTC	WNT7B-R	AGTTGCTCAGGTTCCCTTG	qPCR
SLC23A2-F	TGGACTGCGTACAAGTTACAG	SLC23A2-R	TGCGAGCATAGAAGCCATAC	qPCR
ADNP2-F	AAAGGCTTTGATCCAGGAGAG	ADNP2-R	TTACAGAGGCCACAACAGTATG	qPCR
UTP20-F	CTCCAAGTTCTACTGGCCTATG	UTP20-R	TCGATTTCTGGGACCAACAG	qPCR
PRRX1-F	TCTTTGAGCGGACACACTATC	PRRX1-R	CTAGCATGGCTCTCTCATTCC	qPCR
IVNS1ABP-F	CAATCCAGAAGCTGTTGAAGTC	IVNS1ABP-R	CACCACAAACCTGCTTTACTC	qPCR
MMP16-F	TACCTGACCAGACAAGAGGTAG	MMP16-R	TCAAAGGCACGGCGAATAG	qPCR
MICAL2-F	AAGCCAAGGTGGAAGAGATTAG	MICAL2-R	AATAGTGGGTGCAGTCCTTG	qPCR
BAALC-F	GAATACCCAACCCAGAGAAGAAG	BAALC-R	GCAGGCATTCTCTTAGCATCTC	qPCR
TMEM97-F	CTCTACTTCCTCAGCCACATC	TMEM97-R	AGTGGGTCTTTGAACTCCTTAG	qPCR
PRSS3-F	CACTGAGTGCCTCATCTCC	PRSS3-R	TTGGTAATCTTTCCAGGGTAGG	qPCR
IRAK1-F	GTGAAGAGGCTGAAGGAGAAC	IRAK1-R	AGCACAGTAGCCAGCAAAG	qPCR
PPAT-F	CATGTGATCACTCTGGGACTC	PPAT-R	GACGTGATTTACAAGACCCATTC	qPCR
SERPINB2-F	CCCATGACTCCAGAGAACTTTAC	SERPINB2-R	GAGAGAGCGGAAGGATGAATG	qPCR
POLR2H-E1F	TTTCGATGTGAAGGATATTGACC	POLR2H-E3R	GGTTGTATTCACCATCATCCAG	Splicing
5'REV3L-E8	ATTGGTGGAAACCCTGGTC	3'REV3L-E10	TTGGCTGGTGTACACTGAAG	Splicing
5'RTTN-E3	TTGACGTTGGTGCAGTAGAG	3'RTTN-E5	CATGTCTGTCTGTGGTGGTC	Splicing
PITHD1 E1	CCTGTACCTGCGCATCG	PITHD1-E3	GTGTGAGTCATCATCCTCTCC	Splicing
5'SERPINB7-E2	CCTGTTCAGAGAGATGGATGAC	3'SERPINB7-E5	AGTCAACTCGCTCCACTTTG	Splicing
5'PRKRA-E1	CACCGCTCTTCCTCCAG	3'PRKRA-E3	CTATGTTTCGCCAGCTTCTTAC	Splicing
5'GOLGA4-E2	AGGAGCAGGACATCTTCATTTAC	3'GOLGA4-E5	GGTCAAGTCGATTCAGGGATTC	Splicing
ZNF561-E3F	TCCAGGGAACCAATCTGC	ZNF561-E5R	CCACAGCCACATCATCAAAC	Splicing
5'SLC25A14-E5	ATTGCTCCTGCGTTGCTAAG	3'SLC25A14-E7	CCCTGGTGCCTTCTTGTTG	Splicing
5'NCOR1-E22	CATGTAACATACCAATTGGAACCC	3'NCOR1-E23	TTTGGATGACGGGATGAGAG	Splicing
5'RIC1-E12	TTCAACACACTCTGAGCATAAG	3'RIC1-E15	AAATCATTCCACCAGGCTAAG	Splicing
5'SMAD9-E3	GCCACCTATCCTGACTCTTTC	3'SMAD9-E5	ACCCATCTATGAGCACACTTC	Splicing
5'FLNB-E25	GGGTTCCTGTGAAGGATGTTG	3'FLNB-E27	ATGTAAGGTCCCTCCTGAGATG	Splicing
GFM1-E5F	CATAATGCAGCGTTTATGCAG	GFM1-E7R	CTCACCAAGCTGTTCATCTG	Splicing
POLR2H-E1F	TTTCGATGTGAAGGATATTGACC	POLR2H-E4R	TACATACTCAAACTGGTCAGCC	Splicing
#83 (P1)	CGACTCACTATAGGCTAGCC	#6 (P2)	GCATGCAAGCTTCCTTTTTTCTTTCCCAACAC	Splicing
#83 (P1)	CGACTCACTATAGGCTAGCC	POLR2H-E3R	GGTTGTATTCACCATCATCCAG	Splicing

## Sheet: Supplementary Table S2
Supplementary Table S2A. Accession numbers for exon skipping products
Skipped isoform	Genbank accession number(s)
SMN2 ∆E7	NM_022875.3
POLR2H ∆E2	PX310135
PITHD1 ∆E2	XM_054337786.1
SERPINB7 ∆E4	PX310139
RTTN ∆E4	PX310138
REV3L ∆E9	PX310137
PRKRA ∆E2	PX310136
GOLGA4 ∆E3,4	NM_002078.5
PAK1 ∆E2	NM_001376305.1, NM_001376302.1
Supplementary Table S2B. Accession numbers for novel minigenes generated in this study
Minigene name	Genbank accession number
pPOLR2H	PX316475
pPOLR2H-GOLGA4	PX316476
pPOLR2H-PAK1	PX316477
pPOLR2H-PITHD1	PX316478
pPOLR2H-REV3L	PX316479
pPOLR2H-RTTN	PX316480
pPOLR2H-SERPINB7	PX316481
pSMN2-GOLGA4	PX316482
pSMN2-PAK1	PX316483
pSMN2-PITHD1	PX316484
pSMN2-PRKRA	PX316485
pSMN2-REV3L	PX316486
pSMN2-RTTN	PX316487
pSMN2-SERPINB7	PX316488

## Sheet: Supplementary Table S3
Supplementary Table S3A. Downregulation by F18MOE					Supplementary Table S3B. Downregulation by ScrMOE					Supplementary Table S3C. Downregulation by F18OMe					Supplementary Table S3D. Downregulation by ScrMOE
Rank	TF	Score	Genes		Rank	TF	Score	Genes		Rank	TF	Score	Genes		Rank	TF	Score	Genes
1	FOXM1	3.167	90		1	FOXM1	1.833	548		1	FOXM1	1.167	192		1	CENPA	3.5	347
2	CENPA	5.5	34		2	CENPA	4	285		2	CENPA	4.5	81		2	FOXM1	6	812
3	E2F7	32.4	65		3	E2F1	5.5	947		3	ZNF888	25	31		3	E2F1	6.833	1893
4	FOXD1	35.5	29		4	TFDP1	8.25	455		4	HMGA1	26.67	103		4	PA2G4	11	325
5	HMGA2	41.33	43		5	ZNF367	9.667	303		5	E2F7	34.8	175		5	TFDP1	13.5	670
6	TEAD3	45	38		6	PA2G4	11.5	240		6	E2F1	35.83	334		6	ZNF695	20.33	394
7	ZFHX3	48.33	43		7	E2F7	13.8	415		7	AHRR	45.5	86		7	ZNF888	21	154
8	FOXN3	51.67	42		8	MYBL2	15.33	676		8	PRR12	46.33	77		8	ZNF367	23.33	377
9	MYBL2	56	93		9	ZNF695	21.33	296		9	MYBL2	49.5	228		9	HMGA1	28.33	447
10	ZNF469	61	27		10	HMGA1	22.67	324		10	CIC	51.67	82		10	E2F7	29.6	593
Supplementary Table S3E. Upregulation by F18MOE					Supplementary Table S3F. Upregulation by ScrMOE					Supplementary Table S3G. Upregulation by F18OMe					Supplementary Table S3H. Upregulation by ScrMOE
Rank	TF	Score	Genes		Rank	TF	Score	Genes		Rank	TF	Score	Genes		Rank	TF	Score	Genes
1	PRMT3	3	20		1	CSRNP1	8	56		1	PRMT3	2	67		1	RLF	6.667	332
2	ZNF146	11.67	19		2	NR4A3	13.67	96		2	ZNF146	3.667	66		2	CSRNP1	8.5	215
3	PA2G4	26	11		3	FOSB	25	91		3	ZNF239	9.667	58		3	HIVEP1	14.33	358
4	MTERF3	34.5	13		4	BHLHE40	27.25	263		4	ZNF770	12.67	66		4	ZBTB21	15.5	219
5	THAP12	42.5	13		5	ARID5A	31.5	54		5	PA2G4	16	34		5	NR4A3	21	325
6	CEBPZ	55.8	25		6	ZBTB21	34.5	56		6	ZNF485	26.67	61		6	BHLHE40	22.75	845
7	ZNF239	58	19		7	SCX	37	33		7	PCGF6	33.67	52		7	ATF3	32.83	1075
8	HMGA2	63.33	15		8	RLF	40.67	87		8	CEBPZ	41.8	84		8	ZBED6	33	111
9	ZNF770	65.67	17		9	ZNF324	44.67	102		9	ZBTB6	47.67	43		9	SPEN	43.5	193
10	MTERF1	73.5	10		10	ATF3	45.5	282		10	ZBTB33	49.2	92		10	ZNF805	48.33	339

## Sheet: Supplementary Table S4
Supplementary Table S4A. Sequence-specific downregulation by F18MOE
Gene symbol	Full name	Primary function/associated pathways	Associated diseases	Chromosome
PITHD1	PITH Domain Containing 1	Gene regulation	Alternating Exotropia	1
WDR70	WD repeat domain 70	DNA repair	Chromosome 5P13 Duplication syndome, Woodhouse-Sakati syndrome	5
ATP5ME	ATP Synthase Membrane Subunit E	ATP production	Retinitis Pigmentosa 40, Albinism	4
COPG2	COPI Coat Complex Subunit Gamma 2	Intra-Golgi vesicle-mediated transport	Developmental and Epileptic Encephalopathy 23 and Silver-Russell Syndrome 1	7
MAGED2	MAGE family member D2	Cell cycle regulation, renal salt reabsorption	Antenatal Bartter Syndrome	X
ACTR8	Actin Related Protein 8	Chromosome organization, DNA repair	N/A	3
CAPN7	Calpain 7	Calcium-dependent protease	Limb-Girdle Muscular Dystrophy Type 2A, Congenital Disorder of Deglycosylation 1	3
MGME1	Mitochondrial Genome Maintenance Exonuclease 1	Mitochondrial genome replication	Mitochodrial DNA depletion syndrome	20
TMCO3	Transmembrane and Coiled-coil Domain-containing 3	Cation transmembrane transport	Cataract, Immunodeficiency 38 with basal ganglia calcificaitno	13
Supplementary Table S4B. Sequence-specific upregulation by F18MOE
Gene symbol	Full name	Primary function/associated pathways	Associated diseases	Chromosome
STAG1	STAG1 Cohesion Complex Component	Sister chromatid cohesion	Intellectual development disorder, autosomal dominant 47	3
SCARA3	Scavenger Receptor Class A Member 3	Protection from oxidative stress	Hand, foot, and mouth disease	8
ZNF561	Zinc Finger Protein 561	Transcriptional regulation	N/A	19
WNT7B	Wnt Family Member 7B	Wnt extracellular signaling	Microphthalmia, syndromic 9, Macs syndrome	22
SLC23A2	Solute Carrier Family 23 Member 2	Sodium dependent Vitamin C transport	Hypoascorbemia, mocronodular basal cell carcinoma	20
ADNP2	ADNP Homeobox 2	Transcription, nervous system development	Helsmoortel-Van Der Aa syndrome, Intermittent Explosive Disorder	18
UTP20	UTP20 Small Subunit Processome Component	U3 snoRNA component, 18S rRNA processing	Root Caries	12
PRRX1	Paired Related Homeobox 1	Transcription, muscle differentiation	Agnathia-Otocephaly Complex, Polyneuropathy, Hearing Loss, Ataxia, Retinits Pigmentosa, and cataract	1
IVNS1ABP	Influenza Virus NS1A binding protein	RNA splicing, F-actin organization, ubiquitination	Influenza infection	1
Supplementary Table S4C. Sequence-independent downregulation by MOE ASOs
Gene symbol	Full name	Primary function/associated pathways	Associated diseases	Chromosome
SLC6A9	Solute Carrier Family 6 Member 9	Regulation of neurotransmission	Glycine enephalopathy with normal serum glycine, Atypical Glycine Encephalopathy	1
PKD1	Polycystin 1	Calcium channel regulation, cell matrix	Polycystic Kidney Disease 1 with or without polycystic liver disease	16
TNKS1BP1	Tankyrase 1 Binding Protein 1	Response to ionizing radiaiton, DNA repair	Alcohol-Induced Mental Disorder, Cherubism	11
SUN2	Sad1 and UNC84 Domain Containing 2	Nuclear-cytoplasmic connection	Emery-Dreifuss Muscular Dystrophy	22
STAT2	Signal Transducer and Activator of Transcription 2	Transcription regulation, Interferon signaling	Immunodeficiency 44, Pseudo-Torch Syndrome 3	12
JPH2	Junctophilin 2	Sarcoplasmic reticulum-plasma membrane junction, cardiomyocyte contraction	Cardiomyopathy, Familiar Hypertrophic 17, Cardiomyopathy, Dilated 2E	20
DDX6	DEAD-box Helicase 6	Stress granule/P-body translation suppression	Non-Specific Syndromic Intellectual Disability	11
ZNF460	Zinc Finger Protein 460	Transcription regulation	Cystathioninuria	19
Supplementary Table S4D. Sequence-independent upregulation by MOE ASOs
Gene symbol	Full name	Primary function/associated pathways	Associated diseases	Chromosome
PRSS3	Serine Protease 3	Serine protease	Thyroiditis, Hashimoto Thyroiditis	9
IRAK1	Interleukin 1 Receptor Associated Kinase 1	IL1 intercellular signaling	Focal Segmental Slomerulosclerosis 4, Pediatric Systemic Lupus Erythematosus	X
PPAT	Phosphoribosyl Pyrophosphate Amidotransferase	Purine nucleotide biosynthesis	Phosphoribosylpyrophosphate synthetase superactivity, Hematologic Cancer	4
TMEM97	Transmembrane Protein 97	Cellular cholesterol homeostasis	Placental Choriocarcinoma, Arthogryposis Multiplex Congenita 5	17
Supplementary Table S4E. Downregulation by both MOE and Ome ASOs
Gene symbol	Full name	Primary function/associated pathways	Associated diseases	Chromosome
PIMREG	PICALM Interacting Mitotic Regulator	Cell division	Suppurative Periapical Periodontitis, Paragonimiasis	17
KANK1	KN Motif and Ankyrin Repeat Domains 1	Cytoskeleton formation, actin polymerization	Spastic Quadriplegic Cerebral Palsy	9
SFT2D2	SFT2 Domain Containing 2	Vesicle-mediated protein transport	N/A	1
KRT34	Keratin 34	Hair, nail formation	Sarcomatoid Squamous Cell Skin Carcinoma, Juvenile Glaucoma	17
Supplementary Table S4F. Upregulation by both MOE and Ome ASOs
Gene symbol	Full name	Primary function/associated pathways	Associated diseases	Chromosome
MMP16	Matrix Metallopeptidase 16	Extracellular matrix remodeling	Sminoma, Glottis Squamous Cell Carcinoma	8
MICAL2	Microtubule Associated Monooxygenase, Calponin And LIM Domain Containing 2	Depolymerization of F-actin	Fraser Syndrome 1	11
BAALC	BAALC Binder of MAP3K1 and KLF4	May play role in lipid rafts	N/A	8
SERPINB2	Serpin Family B Member 2	Inhibits plasminogen activator	Gingivitis, Pre-eclampsia	18
Supplementary Table S4G. Exon skipping by F18MOE
Gene symbol	Full name	Primary function/associated pathways	Associated diseases	Chromosome
POLR2H	RNA Polymerase II, I, and II Subunit H	RNA transcription	Leukoencephalopathy, Progressive, with Ovarian Failure	3
PITHD1	PITH Domain Containing 1	Transcription Regulation	Alternating Exotropia	1
SERPINB7	Serpin Family B Member 7	Protease inhibition	Palmoplantar Keratoderma, Nagashima Type, Pachyonychia Congenita 1	18
RTTN	Rotatin	Cilia formation	Microcephalic Primordial Dwarfism	18
REV3L	REV3 like DNA Directed Polymerase Zeta Catalytic Subunit	DNA repair	Moebius Syndrome, Duane Retraction Syndrome 2	6
PRKRA	Protein Activator of Interferon Induced Protein Kinase EIF2AK2	Signaling in response to double-stranded RNA	Dystonia 16, Dystonia 12	2
GOLGA4	Golgin A4	Golgi vesicular transport	Squamous Papillomatosis, Chromic Neutrophilic Leukemia	3
PAK1	P21(RAC1) Activated Kinase 1	Cell signaling in cell motility and morphology	Inellectual Developmental Disorder with Macrocephaly, Seizures, and Speech Delay, Glioma Susceptibility 1	11
Supplementary Table S4H. Exon inclusion by F18MOE
Gene symbol	Full name	Primary function/associated pathways	Associated diseases	Chromosome
ZNF561	Zinc Finger Protein 561	Transcription regulation	N/A	19
GFM1	G Elongation Factor Mitochondrial 1	Mitochondrial protein translation	Combined Oxidative Phosphorylation Deficiency 1, Leigh Disease	3
SMAD9	SMAD Family Member 9	Signal Transduction (TGF-Beta pathway)	Pulmonary Hypertension, Primary, 2, Heritable Pulmonary Arterial Hypertension	13
NCOR1	Nuclear Receptor Corepressor 1	Transcription repression	Coloboma, Congenital Heart Disease, Ichthyosiform Dermatosis, Impaired Intellectual Development, And Ear Anomalies Syndrome, Breast Cancer	17
RIC1	RIC1 Homolog, RAB6A GEF Complex Partner 1	GTPase signaling, vesicle transport	Catifa Syndrome, Cleft Lip/Palate	9
FLNB	Filamin B	Actin cytoskeleton-membrane anchoring	Larsen Syndrom, Boomerang Dysplasia	3
SLC25A14	Solute Carrier Family 25 Member 14	Mitochondrial proton leak	Thrombophilia, X-linked, Developmental and Epileptic Encephalopathy 39	X

## Sheet: Supplementary Table S5
Supplementary Table S4. Sequence and annealing information for F18MOE target regions
	Position
	1	2	3	4	5	6	7	8	9	10	11	12	13	14	15	16	17	18	Mismatches	G-U	Bulges	MFE (kcal/mol)
SMN	C	C	A	G	C	A	U	U	A	U	G	A	A	A	G	U	G	A	0	0	0	-33.5
POLR2H	A	C	U	G	C	A	U	U	G	U	G	A	G	A	G	U	G	A	2	2	0	-28
PITHD1	C	C	A	G	U	-	U	U	G	UU	G	A	A	A	G	U	G	A	0	2	2	-23.5
SERPINB7	U	C	A	G	C	A	U	U	G	U	G	A	A	U	G	G	G	C	3	2	0	-22.7
RTTN	C	C	A	G	C	A	G	-	A	U	G	G	A	A	G	U	G	C	2	1	1	-23.8
PRKRA	C	C	A	G	U	-	U	U	A	U	G	A	A	U	G	U	G	A	1	1	1	-23.3
GOLGA4	A	C	A	G	U	G	U	U	A	AU	G	G	A	A	G	U	G	A	1	3	1	-23.7
REV3L	C	C	A	G	C	A	A	C	A	-	G	A	A	A	G	U	G	A	2	0	1	-24.5
PAK1	C	C	A	G	C	A	C	U	A	U	G	A	U	-	-	U	G	G	2	1	1	-21.4
Invariant		*		*							*				*		*

## Sheet: Supplementary Table S6
Supplementary Table S6. DeepCLIP analysis of potential binding to nusinersen targets
Protein	Model name	ISS-N1	POLR2H	PITHD1	SERPINB7	RTTN	PRKRA	GOLGA4	REV3L	PAK1		Color key:
AGO1-4	AGO1-4_GP	0.034804	0.22338	0.105997	0.150474	0.588675	0.481309	0.287463	0.0207373	0.0394108		Score ≥ 0.9
AGO2	AGO2_GP	0.414903	0.52633	0.419058	0.324016	0.346953	0.504557	0.471595	0.607735	0.498487		0.8 ≤ Score < 0.9
ALKBH5	ALKBH5_GP	0.192791	0.401942	0.680698	0.314668	0.930959	0.561233	0.706846	0.282555	0.922198		0.7 ≤ Score < 0.8
C17ORF85	C17ORF85_GP	0.0472528	0.0508442	0.444589	0.0713888	0.816877	0.096273	0.16875	0.156956	0.781948
C22ORF28	C22ORF28_GP	0.179175	0.431254	0.46793	0.208983	0.798125	0.350402	0.305571	0.116761	0.351176
CAPRIN1	CAPRIN1_GP	0.00997812	0.0502038	0.217025	0.0422815	0.0709094	0.00594589	0.0304742	0.0125834	0.481221
ELAVL1	ELAVL1_GP	0.0153746	0.0143247	0.0092402	0.07673	0.00283453	0.00850158	0.00656927	0.00791353	0.0624334
ELAVL1	ELAVL1A_GP	0.0030234	0.0168196	0.0127681	0.0196934	0.0213677	0.0123959	0.00538293	0.0121318	0.0522523
ELAVL1	ELAVL1B_GP	0.0029887	0.00932856	0.0820739	0.0241466	0.0155584	0.00384902	0.0152888	0.00061124	0.0635846
ELAVL1	ELAVL1C_GP	3.58018e-05	0.00202474	0.00126314	0.00134081	0.000207941	0.000739709	0.000332001	7.0275e-05	0.000136508
EWSR1	EWSR1_GP	0.0090811	0.101715	0.00953555	0.0210175	0.151895	0.0116926	0.0456518	0.00347483	0.0151205
FUBP3	FUBP3_ENCODE-HepG2	0.359988	0.556013	0.405266	0.589351	0.349951	0.448457	0.510346	0.624179	0.203117
FUS	FUS_GP	0.00183024	0.0478138	0.00147403	0.00287078	0.0897555	0.00111781	0.00993149	0.0015387	0.000778507
FUS	FUS_ENCODE-HepG2	0.13121	0.234076	0.212622	0.125552	0.703632	0.188773	0.551415	0.430037	0.349048
FUS	FUS_ENCODE-K562	0.305438	0.376864	0.480143	0.236964	0.691284	0.397582	0.540944	0.263916	0.46988
G3BP1	G3BP1_ENCODE-HepG2	0.383524	0.287075	0.540722	0.0598779	0.919529	0.586607	0.651945	0.728027	0.590759
GRSF1	GRSF1_ENCODE-HepG2	0.206441	0.266808	0.111177	0.421873	0.565389	0.08817	0.339429	0.270666	0.377468
hnRNPA1	HNRNPA1_BRUUN	0.213462	0.200439	0.378997	0.159875	0.0895615	0.43871	0.20962	0.114222	0.275832
HNRNPA1	HNRNPA1_ENCODE-HepG2	0.414996	0.175491	0.298836	0.127901	0.377351	0.116387	0.378253	0.430567	0.305067
HNRNPA1	HNRNPA1_ENCODE-K562	0.278857	0.15756	0.378622	0.141241	0.443144	0.146908	0.390516	0.431239	0.355121
hnRNPC	HNRNPC_GP	0.0471805	0.0261109	0.0679173	0.0645683	0.028867	0.0262986	0.0259696	0.0231988	0.0295596
HNRNPC	HNRNPC_ENCODE-HepG2	0.299121	0.530839	0.452919	0.440182	0.434835	0.121127	0.299886	0.168347	0.285225
HNRNPC	HNRNPC_ENCODE-K562	0.237342	0.550478	0.410984	0.332269	0.470017	0.226886	0.276385	0.437896	0.2332
HNRNPK	HNRNPK_ENCODE-HepG2	0.0168284	0.0210901	0.0902982	0.00296276	0.111014	0.0586519	0.0412573	0.00746806	0.0190059
HNRNPK	HNRNPK_ENCODE-K562	0.0894902	0.11306	0.513332	0.0903966	0.332626	0.349534	0.211269	0.087232	0.19778
HNRNPL	HNRNPL_ENCODE-HepG2	0.0925449	0.14604	0.206223	0.132422	0.522483	0.223596	0.143324	0.0890427	0.251103
HNRNPU	HNRNPU_ENCODE-HepG2	0.224664	0.420456	0.380391	0.192088	0.43912	0.0930349	0.360096	0.2109	0.365737
HNRNPU	HNRNPU_ENCODE-K562	0.281713	0.370663	0.318076	0.23118	0.547821	0.23816	0.414919	0.413321	0.56281
HNRNPUL1	HNRNPUL1_ENCODE-HepG2	0.342271	0.462536	0.423129	0.163851	0.645293	0.294379	0.73617	0.308384	0.498076
HNRNPUL1	HNRNPUL1_ENCODE-K562	0.31513	0.423833	0.262125	0.246386	0.623847	0.312979	0.569061	0.458309	0.53656
IGF2BP1	IGF2BP1_ENCODE-HepG2	0.173261	0.342011	0.182213	0.0713117	0.485974	0.155368	0.171523	0.238813	0.381602
IGF2BP1	IGF2BP1_ENCODE-K562	0.431695	0.577288	0.569892	0.420892	0.819274	0.61485	0.459692	0.627705	0.476403
IGF2BP1-3	IGF2BP1-3_GP	0.010256	0.0954597	0.151848	0.0715484	0.395712	0.11298	0.120237	0.048476	0.233694
IGF2BP2	IGF2BP2_ENCODE-K562	0.278581	0.252084	0.301019	0.0851596	0.724099	0.0304163	0.247878	0.370302	0.439167
IGF2BP3	IGF2BP3_ENCODE-HepG2	0.102459	0.309271	0.237414	0.124474	0.444218	0.0994771	0.0959409	0.122302	0.226704
ILF3	ILF3_ENCODE-K562	0.331963	0.472866	0.473344	0.324174	0.530734	0.36797	0.522843	0.332308	0.489528
KHDRBS1	KHDRBS1_ENCODE-K562	0.245433	0.226485	0.238854	0.166455	0.427138	0.469636	0.532707	0.576221	0.283425
KHSRP	KHSRP_ENCODE-HepG2	0.453725	0.409316	0.544008	0.333122	0.651974	0.593759	0.670664	0.441526	0.431995
KHSRP	KHSRP_ENCODE-K562	0.571556	0.607002	0.315077	0.520881	0.263732	0.405891	0.425338	0.325944	0.214247
LARP4	LARP4_ENCODE-K562	0.382336	0.368514	0.272142	0.198713	0.808389	0.294542	0.506824	0.630524	0.445534
LARP7	LARP7_ENCODE-HepG2	0.553634	0.623568	0.35306	0.554484	0.621902	0.283309	0.398947	0.455984	0.333443
LARP7	LARP7_ENCODE-K562	0.235413	0.265505	0.082018	0.108107	0.310081	0.0719335	0.206952	0.128841	0.0978969
MATR3	MATR3_ENCODE-HepG2	0.109166	0.463102	0.269241	0.336483	0.421467	0.0625529	0.281843	0.0456604	0.0851513
MATR3	MATR3_ENCODE-K562	0.125106	0.35129	0.361867	0.415599	0.314845	0.079229	0.128343	0.0169142	0.126491
MOV10	MOV10_GP	0.0136648	0.0668756	0.324179	0.0777488	0.0844396	0.15342	0.0882029	0.00448946	0.0690902
NONO	NONO_ENCODE-K562	0.242314	0.498078	0.327947	0.224549	0.556865	0.171358	0.476767	0.169551	0.431356
PTBP1	PTBP1_GP	0.123855	0.241585	0.0158432	0.455368	0.0228501	0.00888954	0.0094067	0.0009869	0.0419256
PTBP1	PTBP1_ENCODE-K562	0.114664	0.458802	0.145853	0.301078	0.370394	0.145752	0.255898	0.273443	0.14856
PTBP1	PTBP1_ENCODE-HepG2	0.163053	0.331498	0.311965	0.178087	0.5102	0.117465	0.218055	0.193425	0.259832
PUM1	PUM1_ENCODE-K562	0.334717	0.194349	0.701053	0.111078	0.851027	0.53619	0.600487	0.409036	0.868579
PUM2	PUM2_GP	0.00549539	0.1188	0.132235	0.0518483	0.126401	0.0338242	0.0355104	0.00143973	0.0671115
PUM2	PUM2_ENCODE-K562	0.25126	0.278655	0.389061	0.653991	0.69223	0.665713	0.445517	0.19244	0.540786
QKI	QKI_GP	0.00747112	0.0227062	0.0950749	0.0625351	0.175451	0.049186	0.207685	0.0107154	0.0633659
QKI	QKI_ENCODE-K562	0.232253	0.230606	0.30497	0.214098	0.527509	0.358089	0.370539	0.316929	0.270523
RBFOX2	RBFOX2_ENCODE-HepG2	0.122688	0.145263	0.160124	0.191092	0.172267	0.0584528	0.18412	0.0962583	0.0841772
RBFOX2	RBFOX2_ENCODE-K562	0.29686	0.430743	0.433917	0.226233	0.608524	0.353534	0.57851	0.368764	0.3897
RBM5	RBM5_ENCODE-HepG2	0.265043	0.179928	0.424528	0.0668966	0.682053	0.233218	0.619427	0.608936	0.342591
RBM15	RBM15_ENCODE-K562	0.295179	0.370376	0.376838	0.121415	0.818682	0.212168	0.527357	0.736139	0.554508
RBM22	RBM22_ENCODE-K562	0.573713	0.52143	0.535989	0.495016	0.416314	0.40852	0.688139	0.52996	0.222131
RBM22	RBM22_ENCODE-HepG2	0.170234	0.266519	0.462221	0.218563	0.665946	0.203275	0.290097	0.263246	0.319775
SF3A3	SF3A3_ENCODE-HepG2	0.167091	0.27505	0.20468	0.432712	0.313409	0.129958	0.243594	0.184556	0.119822
SF3B1	SF3B1_ENCODE-K562	0.433412	0.544027	0.531583	0.475415	0.543992	0.361284	0.552378	0.457351	0.352925
SF3B4	SF3B4_ENCODE-K562	0.409543	0.39351	0.285869	0.50404	0.773864	0.206518	0.29026	0.762615	0.371402
SFPQ	SFPQ_ENCODE-HepG2	0.409927	0.645948	0.41808	0.332071	0.507351	0.395426	0.561686	0.251997	0.319428
SRSF1	SRSF1_GP	0.417767	0.123814	0.090653	0.333908	0.963576	0.778119	0.0625423	0.0575983	0.236331
SRSF1	SRSF1_ENCODE-HepG2	0.0485244	0.111197	0.0598779	0.0509444	0.598696	0.0220615	0.139912	0.0471029	0.531501
SRSF5	SRSF5_GSE113813	0.260301	0.47426	0.622096	0.568693	0.729889	0.588605	0.591581	0.297893	0.472546
SRSF6	SRSF6_GSE113813	0.312638	0.328347	0.669859	0.225791	0.796583	0.650173	0.572709	0.666452	0.74157
SRSF7	SRSF7_ENCODE-HepG2	0.335658	0.35287	0.162086	0.252962	0.679151	0.323624	0.387357	0.243825	0.260026
SRSF7	SRSF7_ENCODE-K562	0.272446	0.567091	0.303249	0.113377	0.888121	0.449831	0.362524	0.700856	0.676411
SRSF9	SRSF9_ENCODE-HepG2	0.106051	0.343064	0.0668132	0.177758	0.698212	0.0564338	0.333824	0.166752	0.515808
TAF15	TAF15_GP	0.00122981	0.0220219	0.00447365	0.00650581	0.0127861	0.00085029	0.01564	0.0016895	0.00235186
TARDBP	TARDBP_GP	0.294451	0.528767	0.483282	0.774428	0.288022	0.844659	0.457929	0.114179	0.348755
TARDBP	TARDBP_POSTAR2	0.282042	0.788182	0.487361	0.670503	0.696096	0.930606	0.65091	0.158436	0.236035
TARDBP	TARDBP_ENCODE-K562	0.547923	0.819806	0.377297	0.64325	0.373383	0.628571	0.394295	0.430085	0.545288
TIA1	TIA1_GP	0.327905	0.115021	0.192268	0.215294	0.054546	0.753574	0.515616	0.122947	0.170072
TIA1	TIA1_ENCODE-K562	0.344218	0.497464	0.574295	0.421114	0.34033	0.278056	0.360945	0.19422	0.16114
TIAL1	TIAL1_GP	0.686724	0.41978	0.473362	0.307683	0.607708	0.580442	0.3661	0.888217	0.851074
TIAL1	TIAL1_ENCODE-HepG2	0.254859	0.55925	0.42741	0.482253	0.61022	0.314985	0.430273	0.382119	0.425383
TRA2A	TRA2A_ENCODE-HepG2	0.284486	0.309337	0.301577	0.0602621	0.907898	0.316803	0.64512	0.853112	0.675981
TRA2A	TRA2A_ENCODE-K562	0.218323	0.494004	0.392896	0.199454	0.859278	0.463032	0.476225	0.558565	0.651603
TRA2B	TRA2B_GSE59335	0.760773	0.541742	0.209634	0.19152	0.72104	0.395058	0.663262	0.742864	0.443231
U2AF1	U2AF1_ENCODE-HepG2	0.306009	0.328083	0.420658	0.247059	0.775225	0.210984	0.237159	0.556541	0.358607
U2AF1	U2AF1_ENCODE-K562	0.215724	0.346416	0.583004	0.282009	0.837085	0.127088	0.323752	0.367506	0.25041
U2AF2	U2AF2_ENCODE-HepG2	0.263672	0.321244	0.721318	0.200573	0.82826	0.304969	0.729745	0.502567	0.344463
U2AF2	U2AF2_ENCODE-K562	0.310217	0.505031	0.773053	0.331348	0.772286	0.292149	0.651949	0.610913	0.281548
ZC3H7B	ZC3H7B_GP	0.0165972	0.0716258	0.651538	0.0248216	0.51326	0.135569	0.0878912	0.0387621	0.248328
